# Supplementary material for: Agapanthussaponin A from the Underground Parts of Agapanthus africanus Induces Apoptosis and Ferroptosis in Human Small-Cell Lung Cancer Cells
Source: Molecules. 2025 Jul 30;30(15):3189. doi: 10.3390/molecules30153189 (PMC12348243; doi:10.3390/molecules30153189)
Supplement: Supplementary file 1 [file molecules-30-03189-s001.zip]

Archive with 1 entries (1 files):
- molecules-3749974-supplementary.pdf
